# Supplementary material for: Moral Distress in Healthcare Providers Who Take Care of Critical Pediatric Patients throughout Italy—Cultural Adaptation and Validation of the Italian Pediatric Instrument
Source: Int J Environ Res Public Health. 2022 Mar 24;19(7):3880. doi: 10.3390/ijerph19073880 (PMC8997869; doi:10.3390/ijerph19073880)
Supplement: Supplementary file 1 [file ijerph-19-03880-s001.zip]

Archive with 1 entries (1 files):
- ijerph-1604061-supplementary.pdf
